# Supplementary material for: Lignin–Polyethylene Oxide Interlocked Phase Change Materials with Enhanced Thermal Stability and Form Retention for Efficient Heat Management
Source: Polymers (Basel). 2024 Dec 28;17(1):44. doi: 10.3390/polym17010044 (PMC11722640; doi:10.3390/polym17010044)
Supplement: Supplementary file 1 [file polymers-17-00044-s001.zip]

Archive with 1 entries (1 files):
- polymers-3346264-supplementary.pdf
